# Supplementary material for: Estimating distributions of health state severity for the global burden of disease study
Source: Popul Health Metr. 2015 Nov 18;13:31. doi: 10.1186/s12963-015-0064-y (PMC4650517; doi:10.1186/s12963-015-0064-y)
Supplement: Additional file 1: — Lay descriptions and their disability weights, and the estimated composite SF-12 scores for each health state. The full SF-12 to Disability Weight mapping function can be replicated in R using the loess command with a span of 0.88 on the data in this table. (XLSX 13 kb) [file 12963_2015_64_MOESM1_ESM.xlsx]

## Sheet: Sheet1
ANNEX A
Lay descriptions and their disability weights, and the estimated composite SF-12 scores for each health state. The full SF-12 to Disability Weight mapping function can be replicated in R using the loess command with a span of 0.88 on the data in this table.
LAY DESCRIPTION	DISABILITY WEIGHT	Estimated SF-12 (MCS + PCS)
hears and sees things that are not real and is afraid, confused, and sometimes violent. The person has great difficulty with communication and daily activities, and sometimes wants to harm or kill himself (or herself).	0.763	62.9
has overwhelming, constant sadness and cannot function in daily life. The person sometimes loses touch with reality and wants to harm or kill himself (or herself).	0.661	60.1
This person cannot think clearly and has frequent headaches, memory problems, difficulty concentrating and dizziness. The person is often anxious and moody, and depends on others for feeding, toileting, dressing and walking.	0.629	59.8
is tired and has itching, cramps, headache, joint pains and shortness of breath. The person needs intensive medical care every other day lasting about half a day.	0.575	59.6
is confined to bed or a wheelchair, has difficulty speaking and depends on others for feeding, toileting and dressing.	0.541	59.8
has complete memory loss; no longer recognizes close family members; and requires help with all daily activities.	0.44	61.8
has severe chest pain that becomes worse with any physical activity. The person feels nauseous, short of breath, and very anxious.	0.424	62.4
had a broken hip bone in the past, which was never treated and did not heal properly. The person cannot get out of bed and needs help washing and going to the toilet.	0.389	63.8
has cough, wheezing and shortness of breath all the time. The person has great difficulty walking even short distances or climbing any stairs, feels tired when at rest, and is anxious.	0.38	64.2
is unable to move around without help, and is not able to lift or hold objects, get dressed or sit upright.	0.376	64.4
is paralyzed from the neck down and cannot feel or move the arms and legs.	0.368	64.8
has constant back pain, which causes difficulty dressing, sitting, standing, walking, and lifting things. The person sleeps poorly, is worried, and has lost some enjoyment in life.	0.366	64.9
has a serious chest injury, which causes severe pain, shortness of breath and anxiety.	0.351	65.6
has memory problems and confusion, feels disoriented, at times hears voices that are not real, and needs help with some daily activities.	0.345	65.9
has a painful burn over a large part of the body. Parts of the burned area have lost feeling, and the person feels anxious and unwell.	0.332	66.4
has pain, nausea, fatigue, weight loss and high anxiety.	0.295	67.6
has severe back pain, which causes difficulty dressing, sitting, standing, walking, and lifting things. The person sleeps poorly and feels worried.	0.269	68.6
has moderate tremors and moves slowly, which causes some difficulty in walking and daily activities. The person has some trouble swallowing, talking, sleeping, and remembering things.	0.262	69
cannot concentrate and has headaches, memory problems, dizziness, and feels angry.	0.235	70.7
has frequent headaches, memory problems, difficulty concentrating, and dizziness. The person is often anxious and moody.	0.224	71.5
has a high fever and pain, and feels very weak, which causes great difficulty with daily activities.	0.211	72.4
has mild loss of feeling in one hand, is a little unsteady while walking, has slight loss of vision in one eye, and often needs to urinate urgently.	0.198	73.1
is completely blind, which causes great difficulty in some daily activities, worry and anxiety, and great difficulty going outside the home without assistance.	0.196	73.2
has a swollen belly and swollen legs. The person feels weakness, fatigue and loss of appetite.	0.194	73.3
had a broken pelvis in the past and now walks with a limp. There is often pain in the back and groin, and when urinating and sitting for a long time.	0.193	73.4
has cough, wheezing and shortness of breath, even after light physical activity. The person feels tired and can walk only short distances or climb only a few stairs.	0.192	73.5
has severe pain in the leg, which makes the person limp and causes a lot of difficulty walking, standing, lifting and carrying heavy things, getting up and down, and sleeping.	0.172	74.9
has chest pain that occurs with minimal physical activity, such as walking only a short distance. After a brief rest, the pain goes away. The person avoids most physical activities because of the pain.	0.167	75.4
feels very weak, tired and short of breath, and has problems with activities that require physical effort or deep concentration.	0.164	75.6
has constant sadness and has lost interest in usual activities. The person can still function in daily life with extra effort, but sleeps badly, feels tired, and has trouble concentrating.	0.16	76
has a broken rib that causes severe pain in the chest, especially when breathing in. The person has difficulty with daily activities such as dressing.	0.151	77
feels anxious and worried, which makes it difficult to concentrate, remember things, and sleep. The person tires easily and finds it difficult to perform daily activities.	0.15	77.1
had a nerve injury in the past, which continues to cause some difficulty moving. The person often injures the affected part because it is numb.	0.137	78.6
has wheezing, cough and shortness of breath more than twice a week, which causes difficulty with daily activities and sometimes wakes the person at night.	0.132	79.3
has scars caused by burns over a large part of the body. The scars are frequently painful and itchy, and the person is often sad.	0.127	80
has episodes of headaches, memory problems, and difficulty concentrating.	0.107	83
has pain, tingling and numbness in the arms, legs, hands and feet. The person sometimes gets cramps and muscle weakness.	0.1	84.1
has some trouble remembering recent events, and finds it hard to concentrate and make decisions and plans.	0.082	87.4
has moderate pain in the leg, which makes the person limp, and causes some difficulty walking, standing, lifting and carrying heavy things, getting up and down and sleeping.	0.08	87.7
has an injury to one eye, which causes pain and difficulty seeing.	0.079	87.9
has some difficulty in moving around, and in using the hands for lifting and holding things, dressing and grooming.	0.077	88.3
has a broken skull, but does not have brain damage. The broken area is painful and swollen.	0.073	89.1
had a broken shin bone in the past that did not heal properly. The person has pain in the knee and ankle, and has difficulty walking.	0.07	89.7
has a blistering skin rash that causes pain, with some burning and itching.	0.062	91.4
had a severe chest injury in the past that has now healed. The person still gets breathless when walking and feels discomfort in the chest.	0.056	92.6
has a broken shoulder bone, which is painful and swollen. The person cannot use the affected arm and has difficulty with getting dressed.	0.054	93.1
has a fever and aches, and feels weak, which causes some difficulty with daily activities.	0.054	93.1
had a broken thigh bone in the past, which was never treated and did not heal properly. The person now has a limp and discomfort when walking.	0.053	93.3
had a broken forearm in the past that did not heal properly, causing some pain and limited movement in the elbow and wrist. The person has difficulty with daily activities such as dressing.	0.05	94
is paralyzed from the waist down and cannot feel or move the legs. The person uses a lightweight and comfortable wheelchair to move around.	0.047	94.7
has chest pain that occurs with strenuous physical activity, such as running or lifting heavy objects. After a brief rest, the pain goes away.	0.037	97
has great difficulty hearing in any situation or in using a phone.	0.032	98.2
feels mildly anxious and worried, which makes it slightly difficult to concentrate, remember things, and sleep. The person tires easily but is able to perform daily activities.	0.03	98.7
has a sore on the foot that is swollen and causes some difficulty in walking.	0.022	100.8
has some difficulty in moving around and some weakness in one hand, but is able to walk without help.	0.021	101
has scars caused by a burn. The scars are sometimes painful and itchy.	0.018	101.8
has an ear-ache that causes some difficulty with daily activities.	0.018	101.8
has cramping pains in the legs after walking a medium distance. The pain goes away after a short rest.	0.016	102.3
has stiffness in the hand and a weak grip.	0.015	102.6
has mild tremors and moves a little slowly, but is able to walk and do daily activities without assistance.	0.01	104
has lost one toe, leaving occasional pain and tingling in the stump.	0.008	104.5
has some difficulty with distance vision, for example reading signs, but no other problems with eyesight.	0.004	105.6
