# Supplementary material for: Estimating distributions of health state severity for the global burden of disease study
Source: Popul Health Metr. 2015 Nov 18;13:31. doi: 10.1186/s12963-015-0064-y (PMC4650517; doi:10.1186/s12963-015-0064-y)
Supplement: Additional file 3: — NESARC Model Results. (XLSX 10 kb) [file 12963_2015_64_MOESM3_ESM.xlsx]

## Sheet: Annex Table B2 - NESARC Model R
Cause	Mean DW	Lower DW	Upper DW	N
Angina pectoris	0.104098	0.087843	0.120114	5286
Arteriosclerosis	0.101005	0.0727806	0.128772	1851
Arthritis	0.0683785	0.063073	0.0731689	18935
Cirrhosis	0.204895	0.109446	0.318231	207
Ischemic heart disease	0.117168	0.0751846	0.163536	828
Schizophrenia	0.187133	0.110227	0.286251	423
Gastritis	0.033901	0.0227501	0.046625	5304
Hallucinogen abuse or dependence	-0.0343195	-0.105618	0.0436559	73
Inhalant abuse or dependence	0.156736	-0.0466235	0.621253	14
Alcohol use disorders	0.0023362	-0.0077486	0.0131935	2917
Amphetamine use disorders	0.0020625	-0.0798826	0.0876729	109
Cannabis use disorders	-0.0037217	-0.0228072	0.0164353	1051
Cocaine use disorders	0.0206713	-0.0436081	0.0927531	193
Opioid use disorders	-0.0017377	-0.0734876	0.0764298	296
Nicotine dependence	0.0209529	0.0151378	0.0272478	9474
Other cardiovascular and circulatory diseases	0.105619	0.0843871	0.128971	2356
Other liver diseases	0.0880877	0.0411007	0.150908	545
Complications of pregnancy	0.014076	0.0021469	0.0278246	794
Sedative abuse or dependence	-0.050521	-0.221804	0.0921229	110
Peptic ulcer disease	0.0686252	0.0482471	0.09035	2291
Tranquilizer abuse or dependence	0.0341913	-0.0600212	0.162971	114
Mania	0.0200452	0.0134193	0.0281129	11749
Anxiety disorders	0.0273861	0.0193576	0.0353555	9482
Dysthymia	0.164379	0.13291	0.197112	1510
Major depressive disorder	0.0801372	0.0692611	0.0914095	6508
Hypomania	-0.0033054	-0.0210157	0.0188776	978
