# Supplementary material for: Estimating distributions of health state severity for the global burden of disease study
Source: Popul Health Metr. 2015 Nov 18;13:31. doi: 10.1186/s12963-015-0064-y (PMC4650517; doi:10.1186/s12963-015-0064-y)
Supplement: Additional file 5: — NSMHWB 1 month Model Results. (XLSX 10 kb) [file 12963_2015_64_MOESM5_ESM.xlsx]

## Sheet: Annex Table B4 - AHS1 Model Res
Cause	Mean DW	Lower DW	Upper DW	N
Anemia	0.0460053	0.0303271	0.0636286	198
Arthritis	0.03908	0.0341469	0.044005	1708
Hypertension	0.0106464	0.0065186	0.0145223	1529
Cancer	0.0438341	0.0246411	0.0640007	197
Diabetes	0.0354174	0.0232835	0.0487837	328
Cardiovascular diseases	0.0523029	0.0429606	0.0621063	657
Hernia	0.0258832	0.0113953	0.0410213	312
Kidney disease	0.0617811	0.034199	0.0877584	119
Gallbladder and biliary diseases	0.0592886	0.027366	0.0914348	138
Alcohol use disorders	0.0253841	0.0109424	0.0421927	192
Anxiety disorders	0.110024	0.0956096	0.124574	620
Other drug use disorders	0.053304	0.0260267	0.0826197	98
Dysthymia	0.131084	0.0615508	0.203498	110
Major depressive disorder	0.164279	0.143947	0.187807	409
Asthma	0.0201933	0.0152328	0.0254619	1111
Peptic ulcer disease	0.0649002	0.049912	0.0810803	357
Upper respiratory infections	0.0686003	0.0489082	0.0892471	259
