# Supplementary material for: Estimating distributions of health state severity for the global burden of disease study
Source: Popul Health Metr. 2015 Nov 18;13:31. doi: 10.1186/s12963-015-0064-y (PMC4650517; doi:10.1186/s12963-015-0064-y)
Supplement: Additional file 6: — Mapping from ICD-9 to GBD causes. (XLSX 15 kb) [file 12963_2015_64_MOESM6_ESM.xlsx]

## Sheet: Annex Table C - ICD9CM Model Ma
label	ICD9
Amputation of finger(s) (with or without thumb or toe)	885, 886, 895
Burns	940, 941, 942, 943, 944, 945, 946, 947, 948, 949
Severe chest injury	860, 861, 862, 874, 901, 908
Long term outcome of dislocation of hip/knee/shoulder	831, 835, 836, 844
Injury Requiring Emergency Care	863, 864, 865, 866, 867, 868, 869, 902
Fracture of radius or ulna	813
Fracture of wrist and other distal part of hand, fracture of foot except ankle	814, 815, 816, 817, 818, 819, 827
Fracture of femur	821
Fracture of clavicle, scapula, humerus, or skull	800, 801, 803, 810, 811, 812
Fracture of Hip	820
Fracture of patella, tibia, fibula, or ankle	822, 823, 824
Fracture of pelvis	808, 809
Fracture of sternum, rib, or face bone	802, 807, 825, 826
Fracture of vertebral column	805
Head Injury	804, 850, 851, 852, 853, 854, 905
Injured nerves	951, 953, 954, 955, 956, 957
Open wound, superficial injuries and dislocations	830, 832, 833, 834, 837, 838, 839, 840, 841, 842, 843, 845, 846, 847, 848, 870, 871, 872, 873, 875, 876, 877, 878, 879, 880, 881, 882, 883, 884, 890, 891, 892, 893, 894, 900, 903, 904, 906, 910, 911, 912, 913, 914, 915, 916, 917, 918, 919, 920,
Spinal Cord Lesion	806, 952
Injury Requiring Urgent Care	925, 926, 927, 928, 929, 935, 936, 937, 938, 939, 960, 961, 962, 963, 964, 965, 966, 967, 968, 969, 970, 971, 972, 973, 974, 975, 976, 977, 978, 979, 980, 981, 982, 983, 984, 985, 986, 987, 988, 989, 990, 992, 993, 994, 995, 996, 997, 998, 999
Allergic rhinitis	477
Hemolytic anemias	282, 283, 284, 285
Candidiasis	112
Cerebral palsy	343
Gastroesophageal reflux disease	530
Hearing loss not due to other diseases or injuries	385, 387, 389
Hepatitis	70
Drug use disorders	292, 304, 305
Other neoplasms	210, 211, 212, 213, 214, 215, 216, 217, 219, 220, 221, 222, 223, 224, 225, 226, 227, 228, 229, 230, 231, 232, 233, 234, 236, 237, 238, 239
Non-melanoma skin cancer	173
Unspecified cancer site	149, 159, 165, 179, 183, 195, 199, 235
Neonatal conditions	760, 761, 762, 763, 764, 765, 766, 767, 768, 769, 770, 771, 772, 773, 774, 775, 776, 777, 778, 779
Osteomyelitis	730
Unspecified symptoms	780, 781, 782, 783, 784, 785, 786, 787, 788, 789, 790, 791, 792, 793, 794, 795, 796, 797, 798, 799
Pelvic inflamamtory disease	614, 615
Poliomyelitis	138
Pulmonary heart disease	415, 416, 417
Chronic sinusitis	473
Other vision loss	361, 362, 363, 364, 369
Cirrhosis of the liver	570, 571
Chronic kidney diseases	581, 582, 583, 584, 585, 586, 587, 588, 589
CKD due to hypertension	403
Other chromosomal abnormalities	758
Cleft lip and cleft palate	749
Congenital heart anomalies	745, 746, 747
Neural tube defects	740, 741
Other congenital anomalies	742, 743, 744, 748, 750, 751, 752, 753, 754, 755, 756, 757, 759
Atrial fibrillation and flutter	427
Cardiomyopathy and myocarditis	422, 425
Any heart failure	428
Hypertensive heart disease	402, 404
Angina pectoris	413
Other circulatory diseases	420, 423, 424, 426, 429, 441, 442, 444, 446, 447, 448, 451, 453, 454, 455, 456, 457, 458, 459
Peripheral vascular disease	440
Rheumatic heart disease	390, 391, 392, 393, 394, 395, 396, 397, 398
Cerebrovascular disease	342, 430, 431, 432, 433, 434, 435, 436, 437, 438
Diabetes mellitus	250
Gall bladder and bile duct disease	574, 575, 576
Gastritis and duodenitis	535
Inguinal/femoral hernia	550
Noninfective inflammatory bowel disease	555, 556, 558
Pancreatitis	577
Peptic ulcer disease	531, 532, 533, 534
Vascular insufficiency of intestine	557
Other Endocrine, nutritional, blood and immune disorders	251, 252, 253, 254, 255, 256, 257, 258, 259, 270, 271, 273, 277, 279, 286, 287, 288, 289, 242, 243, 244, 245, 246
Endometriosis	617
Infertility (female)	628
Fibroids	218
Other gynecological disorders	610, 611, 620, 621, 622, 623, 624, 625, 626, 629
Genital prolapse	618
HIV/AIDS	42
Hypertensive disorders of pregnancy	642
Other maternal conditions	643, 644, 645, 646, 647, 648, 650, 651, 652, 653, 654, 655, 656, 657, 658, 659, 661, 662, 663, 664, 665, 667, 668, 669, 671, 672, 673, 674, 675, 676, 677
Meningitis and encephalitis	36, 48, 49, 62, 63, 64, 320, 321, 322, 323
ADHD	314
Alcohol use disorders	291, 303
Anxiety disorders	300, 308
Bipolar affective disorder	296
Conduct disorder	312
Intellectual disability	317, 318, 319
Other mental and behavioral disorders	301, 302, 306, 307, 309, 310, 313, 315, 316
Schizophrenia	293, 294, 297, 298, 299, 295
Unipolar depressive disorders	311
Gout	274
Osteoarthritis	715
Other musculoskeletal disorders	710, 711, 712, 713, 716, 717, 718, 719, 720, 725, 726, 727, 728, 729, 731, 732, 733, 734, 735, 736, 737, 738, 739
Back pain	721, 724
Intervertebral disk disorders	722
Neck pain	723
Rheumatoid arthritis	714
Bladder cancer	188
Brain and nervous system cancers	191, 192
Breast cancer	174, 175
Cervix uteri cancer	180
Colon and rectum cancers	153, 154
Oesophagus cancer	150
Hodgkin's disease	201
Kidney and other urinary organ cancers	189
Larynx cancer	161
Leukemia	204, 205, 206, 207, 208
Liver cancer	155
Trachea, bronchus and lung cancers	162
Non-Hodgkin's lymphoma	202
Malignant melanoma of skin	172
Mouth cancer	140, 141, 142, 143, 144, 145, 146
Multiple myeloma	203
Other malignant neoplasms	152, 158, 160, 163, 164, 170, 171, 176, 181, 184, 187, 190, 194, 196, 197, 198, 200
Pancreas cancer	157
Prostate cancer	185
Stomach cancer	151
Testis cancer	186
Thyroid cancer	193
Corpus uteri cancer	182
Alzheimer's disease and other dementias	290, 330, 331
Epilepsy	345
Migraine	346
Multiple sclerosis	340
Other neurological conditions	324, 325, 326, 333, 334, 335, 336, 337, 341, 344, 347, 348, 349, 350, 351, 352, 353, 354, 355, 356, 357, 358, 359
Parkinson's disease	332
Goitre and Hypothyroidism	240, 241
Iron-deficiency anemia	280, 281
Other nutritional disorders	265, 266, 267, 268, 269
Protein-energy malnutrition	260, 261, 262, 263
Other oral	520, 522, 524, 526, 527, 528, 529
Otitis media	381, 382, 383
Asthma	493
Chronic obstructive pulmonary disease (COPD)	490, 491, 492, 494, 496, 513, 515, 516
Sarcoidosis	135
Other respiratory diseases	470, 471, 478, 495, 508, 510, 511, 512, 517, 518, 519
Pneumonoconiosis	500, 501, 502, 503, 504, 505, 506
Cataracts	366
Glaucoma	365
Other sense organ disorders	360, 370, 371, 372, 373, 374, 375, 376, 377, 379, 380, 384, 386, 388
Refraction and accommodation disorders	367, 368, 378
Acne	706
Alopecia	704
Bacterial skin infection (abscess and cellulitis)	35, 680, 683, 686, 134, 681, 682
Bacterial skin infection (impetigo)	684
Skin ulcer	707
Dermatitis (eczema)	690, 691, 692
Dermatophytosis	110, 111
Residual skin conditions	132, 685, 694, 695, 697, 700, 701, 702, 703, 705, 709
Pruritus	698
Psoriasis	696
Scabies	133
Urticaria	708
Viral wart	78
Tuberculosis	10, 11, 12, 13, 14, 15, 16, 17, 18, 137
Hyperplasia of prostate	600
Acute tubulointerstitial nephritis , pyelonephritis and Urinary tract infections	590, 595, 597
Other urinary diseases	591, 593, 596, 598, 599, 601, 602, 603, 604, 605, 606, 607, 608
Urolithiasis	592, 594
Varicella (chickenpox)	52
